# Supplementary material for: Co-Infection and Wild Animal Health: Effects of Trypanosomatids and Gastrointestinal Parasites on Coatis of the Brazilian Pantanal
Source: PLoS One. 2015 Dec 14;10(12):e0143997. doi: 10.1371/journal.pone.0143997 (PMC4678147; doi:10.1371/journal.pone.0143997)
Supplement: S1 Table — Mean (standard deviation); median; minimum ─ maximum value in the sample; N = sample size; N (Platelets) = sample size for platelet counts; PCV = packed cell volume; RBC = red blood cells count; WBC = total white blood cells counts. TC = T. cruzi; TE = T. evansi; (+) = high parasitemia; (-) = low parasitemia. The study was conducted in the Nhumirim Ranch, Pantanal from 2005 to 2009. High parasitemia by T. evansi was detected by the microhematocrit centrifuge technique (MHCT), whereas for T. cruzi it was detected by hemoculture (HC). Recaptures are not considered in this table. (XLSX) [file pone.0143997.s001.xlsx]

## Sheet: Sheet1
Table S1. Hematological parameters for coatis used in the generalized linear models.
	N	PCV (%)	RBC x 106 / mm3	WBC x 103 / mm3	Band cells / mm3	Mature neutrophils / mm3	Lynphocytes / mm3	Monocytes /mm3	Eosinophils / mm3	Basophils / mm3	Platelets*	N (Platelets)
Males	48	33 (5); 32; 22 ─ 42	5.1 (1.3); 5.0; 2.3 ─ 7.4	19.3 (8.1); 18; 5.8 ─ 37.5	518 (828); 143; 0 ─ 3848	12861 (6480); 11512; 2996 ─ 28118	3897 (2594); 3045; 755 ─ 9938	729 (551); 553; 0 ─ 2605	1207 (1057); 757; 0 ─ 3816	91 (154); 0; 0 ─ 555	22.3 (13.7); 21.5; 1.6 ─ 50.7	35
Females	22	32 (4); 32; 24 ─ 39	5.2 (1.3); 5.1; 3.5 ─ 9.7	19.0 (6.7); 17.6; 6.3 ─ 34.1	305 (637); 98; 0 ─ 2752	12331 (5608); 11057; 3843 ─ 24424	3698 (2408); 3157;436 ─ 10401	864 (682); 678; 132 ─ 3069	1062 (1327); 1368; 172 ─ 6180	113 (121); 113; 0 ─ 395	30.1 (20.7); 24.8;5.0 ─ 65.3	16
Reproductive season	47	34 (5); 35; 22 ─ 42	5.1 (1.2); 5.0; 2.3 ─ 7.4	20.1 (9.7); 18.1; 5.8 ─ 37.5	901 (1152); 261; 0 ─ 3848	13632 (7961); 11163; 2996 ─ 28118	3677 (2490); 2733; 774 ─ 9938	617 (330); 560; 0 ─ 1208	1031 (1018); 698; 0 ─ 3608	151 (178); 136; 0 ─ 555	21.0 (16.); 17.1; 2.3 ─ 50.7	16
Non-reproductive season	23	32 (5); 32; 23 ─ 42	5.1 (1.3); 5.0; 2.9 ─ 9.7	18.8 (6.6); 17.7; 6.6 ─ 34.1	254 (388); 90; 0 ─ 1333	12264 (5217); 11507; 3498 ─ 22620	3906 (2558); 3124; 436 ─ 10401	842 (673); 619; 0 ─ 3069	1469 (1199); 1102; 97 ─ 6180	74 (120); 32; 0 ─ 483	26.5 (16.2); 25.1; 1.6 ─ 65.3	35
TE+	20	30 (4.6); 30; 22 ─ 39	4.2 (1.0); 4.1; 2.3 ─ 6.2	16.7 (8.8); 14.9; 5.8 ─ 34.1	388 (683); 118; 0 ─ 2752	10366 (5904); 9984; 2996 ─ 22620	4350 (2822);4248;805 ─ 10401	957 (826); 596; 172 ─ 3069	669 (633); 567; 0 ─ 2558	16 (49); 18; 0 ─ 171	13.9 (11.8); 14.3; 1.9 ─ 41.0	12
TE-	50	34 (5); 34; 24 ─ 42	5.5 (1.2); 5.5; 3.3 ─ 9.7	20.2 (7.0); 18.4; 6.3 ─ 37.5	476 (814); 122; 0 ─ 3848	13625 (6102); 12238; 3843 ─ 28118	3628 (2390); 2875; 436 ─ 9938	697 (461); 575; 0 ─ 1932	1596 (1215); 1368; 173 ─ 6180	131 (156); 106; 0 ─ 555	28.1 (16.3); 26.3; 1.6 ─ 65.3	39
TC+	29	32 (5); 32; 22 ─ 41	5.3 (1.3); 5.3; 3.0 ─ 9.7	17.6 (6.0); 17.4; 6.3 ─ 34.1	593 (940); 143; 0 ─ 3848	11140 (5021); 10459; 2996 ─ 19421	3571 (2395); 2848; 436 ─ 10401	773 (641); 565; 129 ─ 3069	1355 (971); 1095; 172 ─ 3608	144 (155); 154; 12; 0 ─ 555	22.6 (15.5); 19.4; 2.3 ─ 51.2	22
TC-	41	33 (5); 33; 23 ─ 42	5.0 (1.2); 5.0; 2.3 ─ 7.4	20.3 (8.5); 20.6; 5.8 ─ 37.5	351 (626); 97; 0 ─ 3137	13794 (6732); 12806; 3498 ─ 28118	4020 (2620); 3087; 755 ─ 9938	770 (567); 584; 0 ─ 2605	1315 (1283); 825; 0 ─ 6180	66 (127); 0; 0 ─ 554	26.4 (17.2); 25.4; 1.6 ─ 65.3	29
Recaptures are not considered in this table
Mean (standard deviation); median; minimum ─ maximum value in the sample; N = sample size; N (Platelets) = sample size for platelet counts; PCV = packed cell volume; RBC = red blood cells count; WBC = total white blood cells counts. TC = T. cruzi; TE = T. evansi; (+) = high parasitemia; (-) = low parasitemia. The study was conducted in the Nhumirim Ranch, Pantanal from 2005 to 2009. High parasite…
* Averaged number in 10 microscope fields during leukocyte counts
